# Supplementary material for: Temporal Trends in Incidence of Nutritional Deficiency among Older Adults in China: A Secondary Analysis of the Global Burden of Disease Study 1990–2019
Source: Nutrients. 2022 Nov 25;14(23):5008. doi: 10.3390/nu14235008 (PMC9738542; doi:10.3390/nu14235008)
Supplement: Supplementary file 1 [file nutrients-14-05008-s001.zip]

Archive with 1 entries (1 files):
- nutrients-1993576-supplementary.pdf
